# Supplementary material for: Transcriptomic analysis reveals insights into deep-sea adaptations of the dominant species, Shinkaia crosnieri (Crustacea: Decapoda: Anomura), inhabiting both hydrothermal vents and cold seeps
Source: BMC Genomics. 2019 May 18;20:388. doi: 10.1186/s12864-019-5753-7 (PMC6525460; doi:10.1186/s12864-019-5753-7)
Supplement: Supplementary file 1 — Table S1. Gene expression analyzed by qRT-PCR and RNA-Seq. (XLSX 11 kb) [file 12864_2019_5753_MOESM1_ESM.xlsx]

## Sheet: Sheet1
Additional file 1: Table S1 Gene expression analyzed by qRT-PCR and RNA-Seq.
Unigene ID	Primer name	Primer sequence (5´→3´)	Fold change (HV:CS)
			RNA-Seq	qRT-PCR
comp117154_c0_seq4	SOD-F	CTGGACTTCGCTTCTGGTGA	35.79	62.22*
	SOD-R	TAGGACTTGGAGTTGGGGTT
comp117925_c0_seq1	Per-F	ACTGGGCGGACCCTGAGGAC	273.91	218.45*
	Per-R	GGGGCTTGTGGGACGTGATG
comp115940_c0_seq2	GST-F	TAACCTCGTGCCTGAAGACT	151.42	206.74*
	GST-R	CGCTAAGTGCCAAACTAATCAA
comp122999_c1_seq6	HSP21-F	TGTCGTCGCTACATGCTCTA	10.49	19.54*
	HSP21-R	CTGTTCGCCTCTGTTGTCTT
comp108897_c0_seq1	HSP70-F	CGCCAAGATGGATAAGAGTA	8.7	12.63*
	HSP70-R	CTGCGTAAGTGGTGAAAGTC
comp107560_c0_seq1	CTL-F	TTCTCGGTCCGTGCCTTCTC	0.001	0.002*
	CTL-R	CGCCAATCCAGTACCCTTCG
comp123155_c0_seq2	C1q-F	ATGGCTCTGGCTGGGATGAT	592.99	653.75*
	C1q-R	GCCGATAGCGTGGAAAGTGA
comp123942_c0_seq1	TFPI -F	GCTGTTCCTCTACGGTGGTT	451.21	394.28*
	TFPI -R	TTGATCGGCAAGTCTCGTTA
comp118268_c0_seq1	Ig-F	CAAGAAGTACGGCTACCATTA	6.69	8.36*
	Ig-R	TGGTCGCTATCAAATCTGTC
comp121333_c4_seq2	DH24-F	CCGAAGAGTCCAGGAAGTAC	5.4	6.63*
	DH24-R	CCAGACCGCCTACAGTGAGA
* indicates the significant difference in gene expression between HV and CS by qRT-PCR (P < 0.05).
