# Supplementary material for: Transcriptomic analysis reveals insights into deep-sea adaptations of the dominant species, Shinkaia crosnieri (Crustacea: Decapoda: Anomura), inhabiting both hydrothermal vents and cold seeps
Source: BMC Genomics. 2019 May 18;20:388. doi: 10.1186/s12864-019-5753-7 (PMC6525460; doi:10.1186/s12864-019-5753-7)
Supplement: Supplementary file 4 — Table S2. The list of positively selected genes between vent and seep Shinkaia crosnieri. (XLSX 24 kb) [file 12864_2019_5753_MOESM4_ESM.xlsx]

## Sheet: Sheet 1
Additional file 4: Table S2 The list of positively selected genes between vent and seep Shinkaia crosnieri.
Gene ID	Ortholog	P-value	Ajusted P-value
OG09440	CS|c28771_g1:HV|c45564_g1	0.000139019	0.00513873
OG06584	CS|c57034_g3:HV|c45513_g1	4.83e-07	2.88e-05
OG00157	CS|c56735_g2:HV|c46718_g2	3.18e-08	2.35e-06
OG12624	CS|c85585_g1:HV|c33176_g1	6.72e-05	0.00254586
OG02054	CS|c56064_g3:HV|c46181_g1	8.66e-15	1.28e-12
OG03919	CS|c44393_g1:HV|c37697_g1	6.27e-07	3.54e-05
OG00862	CS|c41789_g1:HV|c41432_g1	3.33e-11	3.34e-09
OG01972	CS|c55625_g1:HV|c46305_g1	2.91e-14	3.76e-12
OG06506	CS|c55777_g4:HV|c46949_g8	1.28e-14	1.8e-12
OG01868	CS|c54762_g1:HV|c46253_g1	1.19e-08	9.49e-07
OG00739	CS|c37665_g1:HV|c36590_g1	0	0
OG01810	CS|c54815_g3:HV|c37898_g1	0.000874963	0.0266349
OG06501	CS|c55349_g13 :HV|c37968_g1	5.51e-10	5.03e-08
OG03843	CS|c41671_g1:HV|c45692_g1	3.23e-14	4.01e-12
OG04406	CS|c56956_g1:HV|c46996_g1	1.4e-10	1.32e-08
OG04209	CS|c53690_g1:HV|c45151_g1	0.000798252	0.0245403
OG01541	CS|c9486_g1:HV|c20005_g1	1.7e-07	1.12e-05
OG02232	CS|c53482_g1:HV|c35058_g1	0	0
OG02018	CS|c74646_g1:HV|c21751_g1	0.0011913	0.0355671
OG01661	CS|c54542_g1:HV|c44965_g2	4.33e-15	7.08e-13
OG03596	CS|c14175_g1:HV|c45214_g1	2e-15	3.65e-13
OG09066	CS|c10683_g1:HV|c22836_g1	3.18e-07	2.01e-05
OG02394	CS|c47754_g1:HV|c39265_g1	1.16e-05	0.000481555
OG09721	CS|c36524_g3:HV|c46640_g6	0.000202421	0.00698353
OG10651	CS|c49578_g1:HV|c32313_g1	2.66e-15	4.6e-13
OG11344	CS|c54354_g1:HV|c71332_g1	7.98e-05	0.00298562
OG11693	CS|c55764_g5:HV|c45349_g6	0	0
OG12369	CS|c72035_g1:HV|c6023_g1	4.83e-06	0.000217191
OG09290	CS|c23208_g1:HV|c7157_g1	3.39e-13	3.9e-11
OG09144	CS|c14868_g1:HV|c14845_g1	1.98e-14	2.67e-12
OG09086	CS|c12574_g1:HV|c62746_g1	1.26e-05	0.000514809
OG12406	CS|c74135_g1:HV|c65720_g1	0.000761192	0.023635
OG01043	CS|c53105_g1:HV|c46260_g11	0	0
OG10022	CS|c42186_g1:HV|c30008_g1	0	0
OG09565	CS|c32150_g1:HV|c27226_g1	9.99e-06	0.000419372
OG12320	CS|c69505_g1:HV|c44864_g3	6.45e-10	5.72e-08
OG00207	CS|c51377_g1:HV|c37128_g1	4.8e-07	2.92e-05
OG00520	CS|c51025_g1:HV|c44237_g1	5.77e-07	3.32e-05
OG00616	CS|c54974_g1:HV|c42669_g1	0	0
OG00725	CS|c54811_g1:HV|c46838_g1	0	0
OG00878	CS|c51931_g1:HV|c38390_g1	0	0
OG01123	CS|c69508_g1:HV|c23224_g1	1.19e-11	1.27e-09
OG01432	CS|c24552_g1:HV|c5711_g2	4.41e-08	3.11e-06
OG01632	CS|c53728_g2:HV|c45559_g1	7.99e-07	4.35e-05
OG01638	CS|c51728_g1:HV|c44302_g1	0	0
OG01927	CS|c50653_g1:HV|c30914_g1	1.4e-05	0.000565575
OG02098	CS|c44313_g2:HV|c41581_g1	2.5e-05	0.00097096
OG03726	CS|c32444_g1:HV|c52380_g1	3.66e-08	2.64e-06
OG03743	CS|c33587_g1:HV|c33321_g1	1.06e-10	1.03e-08
OG04030	CS|c49014_g1:HV|c33629_g1	0	0
OG04059	CS|c49994_g1:HV|c43435_g2	2.36e-05	0.00092771
OG04416	CS|c57371_g1:HV|c44918_g1	1.98e-11	2.05e-09
OG10464	CS|c47871_g1:HV|c46368_g1	0	0
OG10490	CS|c48180_g2:HV|c34369_g1	1.8e-06	8.72e-05
OG04069	CS|c50159_g1:HV|c42937_g1	6.71e-14	8.01e-12
OG04283	CS|c54825_g1:HV|c45625_g5	0	0
OG04286	CS|c54877_g2:HV|c29591_g1	5.02e-08	3.46e-06
OG04335	CS|c55764_g2:HV|c29845_g1	0	0
OG06258	CS|c51201_g1:HV|c41323_g1	0.000151298	0.00546255
OG06307	CS|c52433_g1:HV|c43505_g3	0	0
OG06482	CS|c55601_g1:HV|c45758_g1	3.79e-07	2.36e-05
OG09062	CS|c10036_g2:HV|c61746_g1	0.000159152	0.00561553
OG09159	CS|c16166_g1:HV|c50332_g1	9.24e-06	0.000392846
OG09390	CS|c26982_g1:HV|c46272_g1	1.65e-06	8.53e-05
OG09570	CS|c32247_g2:HV|c15954_g1	4.35e-09	3.65e-07
OG10002	CS|c42021_g1:HV|c38909_g1	1.73e-06	8.69e-05
OG10058	CS|c42757_g2:HV|c22206_g1	0.000220673	0.00752955
OG10437	CS|c47739_g1:HV|c45424_g1	8.79e-08	5.93e-06
OG10572	CS|c48999_g1:HV|c40011_g3	8.89e-06	0.000383288
OG10906	CS|c51670_g1:HV|c39983_g1	7.55e-15	1.17e-12
OG10976	CS|c52233_g1:HV|c27482_g1	5.76e-07	3.37e-05
OG11175	CS|c53485_g1:HV|c44483_g1	2.83e-07	1.83e-05
OG11118	CS|c53148_g1:HV|c45250_g1	2.01e-08	1.56e-06
OG11297	CS|c54052_g9:HV|c46256_g6	3.42e-06	0.000160922
OG11534	CS|c55109_g1:HV|c46764_g6	2.71e-05	0.00104013
OG11709	CS|c55824_g1:HV|c46426_g1	1.09e-12	1.21e-10
OG11726	CS|c55896_g2:HV|c42772_g1	0.000390671	0.0126358
OG11747	CS|c55926_g1:HV|c44875_g4	1.35e-09	1.17e-07
OG12183	CS|c63056_g1:HV|c47398_g1	1.75e-06	8.61e-05
OG12284	CS|c6866_g1:HV|c65534_g1	0.000248111	0.00837375
OG12285	CS|c68680_g1:HV|c53679_g1	0.000174771	0.00609735
OG00499	CS|c56233_g2:HV|c46327_g1	0	0
