# Supplementary material for: Transcriptomic analysis reveals insights into deep-sea adaptations of the dominant species, Shinkaia crosnieri (Crustacea: Decapoda: Anomura), inhabiting both hydrothermal vents and cold seeps
Source: BMC Genomics. 2019 May 18;20:388. doi: 10.1186/s12864-019-5753-7 (PMC6525460; doi:10.1186/s12864-019-5753-7)
Supplement: Supplementary file 5 — Table S3. Differential expressed unigenes between vent and seep Shinkaia crosnieri. (XLSX 59 kb) [file 12864_2019_5753_MOESM5_ESM.xlsx]

## Sheet: counts_fpkm_DESeq-Sample_C-Samp
Additional file 5: Table S3 Differential expressed unigenes between vent and seep Shinkaia crosnieri.
Unigene	FPKM_Sample_CS	FPKM_Sample_HV	Length	FoldChange	log2FoldChange	Padj
comp100050_c0_seq1	14.6177	0	1085	0	-Inf	1.86896e-06
comp100054_c0_seq1	0	11.1001	779	Inf	Inf	0.000203409
comp100060_c0_seq2	22.6859	0	1539	0	-Inf	3.65447e-12
comp100170_c0_seq1	3.88367	24.0805	1001	6.88493	2.78344	0.0391424
comp100398_c0_seq1	14.2297	0.0410896	1020	0.00432631	-7.85265	2.77291e-05
comp100406_c0_seq1	0.315653	27.9684	702	78.7595	6.29938	4.95107e-07
comp100458_c0_seq1	19.276	0	345	0	-Inf	0.0119521
comp100462_c0_seq1	2.85176	32.2609	1629	14.7152	3.87923	5.36931e-05
comp100917_c0_seq1	0	22.7389	487	Inf	Inf	9.14507e-06
comp101066_c0_seq1	13.5263	0	638	0	-Inf	0.00125734
comp101226_c0_seq3	0	43.5655	939	Inf	Inf	7.29047e-10
comp101284_c0_seq2	17.0277	0	640	0	-Inf	0.000203409
comp101310_c0_seq1	0.391069	34.1968	355	100.806	6.65544	0.000175943
comp101321_c0_seq1	0	3.0371	1523	Inf	Inf	0.0488336
comp101450_c1_seq1	14.0702	0	484	0	-Inf	0.0177108
comp101517_c0_seq1	0	48.1636	1065	Inf	Inf	0.000638643
comp101796_c0_seq1	6.18171	0.157706	1470	0.0272527	-5.19746	0.0345873
comp101951_c0_seq1	20.5682	0	1718	0	-Inf	7.34328e-10
comp102181_c0_seq1	57.6575	233.905	2581	4.35485	2.12262	0.00832574
comp102230_c0_seq1	11.5834	0	608	0	-Inf	0.047116
comp102407_c0_seq1	28.2472	0	881	0	-Inf	1.17592e-09
comp102429_c0_seq1	0	17.3276	438	Inf	Inf	0.000933223
comp102468_c0_seq1	0.343235	25.823	616	97.8426	6.61239	0.0323554
comp102747_c0_seq1	0	28.5113	372	Inf	Inf	1.9791e-05
comp103071_c0_seq1	0	14.9711	1226	Inf	Inf	7.49361e-09
comp103378_c0_seq1	1.23518	450.067	766	463.575	8.85666	1.05136e-24
comp103479_c0_seq1	40.7078	0	1269	0	-Inf	1.92758e-15
comp103763_c0_seq1	0	12.3231	708	Inf	Inf	0.000170975
comp104040_c0_seq1	16.663	0	694	0	-Inf	5.84462e-05
comp104294_c0_seq3	53.3539	0	1015	0	-Inf	1.01503e-15
comp104360_c0_seq3	0	47.4672	1133	Inf	Inf	1.17804e-10
comp104363_c0_seq2	0	10.9687	452	Inf	Inf	0.031159
comp104512_c0_seq1	19.7391	201.462	772	11.3114	3.4997	0.0151952
comp104539_c0_seq1	0	6.19151	853	Inf	Inf	0.02008
comp104587_c1_seq1	10.3164	40.3851	1924	4.40452	2.13898	0.0496104
comp104590_c0_seq1	122.477	0	563	0	-Inf	0.0391424
comp104606_c0_seq1	0.275149	11.0869	596	55.1169	5.78442	0.0496104
comp104620_c0_seq1	0	92.41	402	Inf	Inf	8.51493e-05
comp104729_c0_seq1	0.0440341	4.68953	1189	85.2711	6.41399	0.0423452
comp104764_c0_seq2	20.7581	0	734	0	-Inf	3.79869e-06
comp104787_c0_seq1	13.3201	0.111402	1035	0.0109144	-6.51763	0.00014516
comp104813_c0_seq1	2.29888	204.507	579	102.253	6.676	1.43905e-15
comp104886_c1_seq1	0.30569	17.235	1679	79.9488	6.321	0.000772464
comp104954_c0_seq4	3.37088	21.5669	2580	7.48955	2.90488	0.026328
comp105003_c0_seq1	0	4.87069	1413	Inf	Inf	0.00195843
comp105107_c0_seq1	59.5894	8.17977	737	0.161828	-2.62747	0.0339172
comp105143_c0_seq1	53.9786	0	616	0	-Inf	9.32978e-12
comp105316_c0_seq1	0	12.0228	400	Inf	Inf	0.0325873
comp105399_c2_seq1	1.35748	324.716	343	357.462	8.48165	8.35323e-19
comp105470_c0_seq2	16.2141	0.0600967	876	0.0045118	-7.79208	4.14742e-05
comp105534_c0_seq1	13.2723	0	784	0	-Inf	0.00184664
comp105568_c0_seq8	0.894197	6.48283	3009	8.36175	3.0638	0.0406779
comp106293_c0_seq1	9.65496	0	1085	0	-Inf	0.000246462
comp106326_c2_seq1	117.16	0	387	0	-Inf	3.02519e-14
comp106521_c0_seq1	13.1168	0	1547	0	-Inf	0.0375446
comp106543_c0_seq1	18.5485	0	558	0	-Inf	0.000244356
comp106647_c0_seq1	16.7041	0.254437	448	0.0170448	-5.87452	0.0488336
comp106728_c0_seq6	0.0411318	4.97244	1378	107.173	6.7438	0.00776979
comp106763_c0_seq1	14.1748	0	756	0	-Inf	0.000193945
comp106825_c0_seq1	67.5215	0.133783	577	0.00161907	-9.27062	4.84849e-12
comp107079_c0_seq2	0.0664123	57.4324	1501	838.736	9.71207	1.0445e-19
comp107186_c1_seq1	29.5567	0	981	0	-Inf	9.19186e-11
comp107258_c0_seq1	15.0459	0	814	0	-Inf	0.0113509
comp107457_c0_seq2	13.4824	0	1118	0	-Inf	2.63254e-06
comp107558_c0_seq3	0.55192	142.928	649	336.258	8.39342	1.11173e-17
comp107558_c1_seq2	0.146907	74.6627	906	862.528	9.75243	1.23221e-17
comp107560_c0_seq1	94.8304	0.0868749	816	0.000961885	-10.0218	7.01299e-18
comp107807_c0_seq2	40.0865	0	1141	0	-Inf	2.31342e-14
comp107809_c0_seq1	0	37.5354	941	Inf	Inf	9.46284e-07
comp107888_c2_seq1	4.3003	1191.33	605	372.031	8.53928	4.45738e-25
comp108033_c0_seq1	0.13409	13.5936	712	124.566	6.96077	0.000748919
comp108107_c0_seq1	0.485388	94.7846	689	229.56	7.84273	2.99593e-15
comp108118_c1_seq1	6.91411	141.468	343	20.8342	4.38088	2.49552e-07
comp108118_c2_seq1	8.71734	81.9387	612	11.3073	3.49919	0.000202391
comp108208_c0_seq1	0	32.006	415	Inf	Inf	0.000109209
comp108422_c0_seq1	0.0300221	22.4784	1802	1030.36	10.0089	4.34817e-14
comp108558_c0_seq3	11.6961	0.0769491	1052	0.00618272	-7.33754	0.000183982
comp108612_c0_seq1	0.0375894	80.3648	1689	3411.24	11.7361	7.88914e-21
comp108703_c0_seq2	22.3793	0	334	0	-Inf	0.017885
comp108731_c0_seq2	0	12.2281	619	Inf	Inf	0.000754501
comp108801_c1_seq1	1.2363	1053.93	681	1206.24	10.2363	8.81514e-30
comp108897_c0_seq1	2.43722	18.7043	1096	8.69928	3.1209	0.0197205
comp108920_c0_seq1	27.1033	120.696	1336	5.38186	2.4281	0.00955944
comp109209_c0_seq1	0	61.0482	575	Inf	Inf	1.20178e-10
comp109232_c0_seq3	0.308926	4.57916	2036	16.7157	4.06313	0.0451731
comp109514_c0_seq2	0.356483	155.736	466	712.99	9.47774	3.08015e-18
comp109630_c1_seq1	8.59385	0	1174	0	-Inf	0.000277716
comp109709_c0_seq1	6.40662	0	1050	0	-Inf	0.0168269
comp109896_c0_seq1	87.7525	0	1105	0	-Inf	7.23972e-21
comp110024_c0_seq1	0.763799	187.023	334	246.163	7.94347	8.69013e-16
comp110033_c0_seq1	86.463	9.60389	306	0.132443	-2.91655	0.0488238
comp110062_c2_seq1	0.365004	12.1548	998	35.2642	5.14013	0.00635831
comp110076_c1_seq1	518.341	0.329127	1835	0.000912197	-10.0984	0.00449762
comp110081_c1_seq1	0.809255	130.988	735	201.334	7.65344	1.26125e-16
comp110104_c0_seq1	0.489677	302.226	318	815.87	9.67219	6.00565e-20
comp110184_c0_seq1	0.852417	687.791	461	1021.18	9.99603	1.72847e-27
comp110221_c1_seq1	165.51	0.147349	775	0.000980886	-9.99363	2.57594e-21
comp110254_c0_seq3	37.5622	0	1332	0	-Inf	5.09061e-15
comp110262_c0_seq1	1.36735	368.806	416	363.01	8.50387	5.42433e-21
comp110472_c0_seq1	0.124431	30.1027	885	331.7	8.37374	2.95485e-06
comp110481_c0_seq2	0.24036	32.1287	2256	153.039	7.25776	6.00527e-10
comp110535_c0_seq1	0.284515	32.4701	1932	126.798	6.98639	1.54406e-13
comp110725_c0_seq1	21.8943	0	1051	0	-Inf	6.61898e-09
comp110792_c0_seq1	0.0455773	22.2527	1227	692.725	9.43614	6.7546e-11
comp110920_c1_seq1	17.0707	0	498	0	-Inf	0.00202344
comp110958_c0_seq2	18.9742	0.351171	587	0.024113	-5.37405	0.00946082
comp110995_c0_seq8	5.21551	0.0559562	5035	0.013671	-6.19274	6.47943e-07
comp111341_c0_seq3	0	38.8248	640	Inf	Inf	4.89307e-11
comp111389_c0_seq1	11.2826	0.586405	2527	0.0581976	-4.1029	0.000638643
comp111612_c1_seq7	0.186953	5.14392	1582	28.2292	4.81912	0.023052
comp111765_c0_seq2	0.0845957	19.8826	1762	239.125	7.90162	0.000731035
comp111808_c1_seq1	0.853812	15.7356	1737	23.9486	4.58187	6.67252e-05
comp112038_c0_seq4	21.5257	0	887	0	-Inf	1.44967e-07
comp112096_c0_seq1	0.0563633	28.0228	1242	924.696	9.85283	4.03001e-05
comp112108_c0_seq1	380.179	71.2391	437	0.212077	-2.23734	0.0376455
comp112128_c0_seq1	79.6924	0.0835155	770	0.00131346	-9.57241	1.01414e-10
comp112146_c0_seq1	2.24966	23.1875	532	10.4265	3.38218	0.0450721
comp112271_c0_seq1	2.41142	49.9617	886	21.4224	4.42105	6.30085e-07
comp112338_c0_seq2	0	7.56156	855	Inf	Inf	0.00360925
comp112440_c0_seq1	55.2135	259.99	1642	4.90226	2.29345	0.0021202
comp112524_c0_seq1	0.117491	8.6037	975	106.826	6.73912	0.00324605
comp112547_c1_seq2	0	28.8361	354	Inf	Inf	3.37849e-05
comp112576_c0_seq1	0	3.91855	1399	Inf	Inf	0.0145242
comp112903_c1_seq3	0	4.5829	1178	Inf	Inf	0.0147445
comp112921_c0_seq2	0.247261	9.44094	760	43.727	5.45045	0.0234008
comp112923_c0_seq1	15.0851	0	1075	0	-Inf	0.016372
comp113129_c1_seq6	0.549758	185.198	2007	404.792	8.66104	4.09441e-20
comp113191_c0_seq1	13.3492	71.4029	1407	6.76657	2.75842	0.00388273
comp113240_c0_seq9	192.356	0.414265	398	0.00253039	-8.62642	3.64828e-16
comp113289_c0_seq1	0.815756	28.6042	690	39.2316	5.29394	0.00443055
comp113374_c0_seq1	0.450832	210.175	1188	633.046	9.30617	2.47756e-24
comp113416_c0_seq1	0.123719	30.3476	2353	362.977	8.50374	2.10754e-16
comp113482_c0_seq1	0	52.0843	479	Inf	Inf	3.7071e-11
comp113612_c2_seq4	0	36.1736	917	Inf	Inf	2.33638e-13
comp113635_c0_seq1	22.8509	281.953	4989	13.9737	3.80464	0.00365988
comp113644_c0_seq1	110.605	0	306	0	-Inf	6.85157e-12
comp113691_c0_seq1	23.9614	0	443	0	-Inf	0.000498653
comp113710_c0_seq2	0.779405	32.5222	1746	56.4009	5.81765	5.49323e-10
comp113833_c0_seq1	0.275251	15.4479	2961	74.791	6.22479	2.68185e-05
comp113852_c0_seq1	9.34953	0	1073	0	-Inf	0.00028535
comp113883_c0_seq7	0.535876	48.2467	1915	98.4735	6.62166	1.20733e-14
comp113974_c0_seq1	78.693	0	1561	0	-Inf	1.20325e-18
comp114081_c0_seq1	0	18.3569	678	Inf	Inf	7.15075e-05
comp114116_c0_seq3	0	21.5513	779	Inf	Inf	2.6359e-08
comp114178_c0_seq2	0.527548	145.504	2943	331.022	8.37078	7.7044e-11
comp114414_c0_seq4	14.3614	0	457	0	-Inf	0.013541
comp114471_c0_seq1	0.146628	19.3158	2459	158.115	7.30483	2.67992e-12
comp114492_c1_seq5	22.8828	126.31	605	6.78991	2.76339	0.00472657
comp114631_c0_seq4	94.162	0.310258	370	0.00470749	-7.73083	0.000160968
comp114662_c0_seq1	0.58383	7.35169	1529	17.1041	4.09627	0.0379498
comp114686_c0_seq1	0.741971	148.85	569	278.238	8.12017	8.55715e-11
comp114769_c0_seq8	31.6027	303.406	2658	10.0437	3.32822	0.000409213
comp114793_c1_seq1	312.561	50.8014	1827	0.195576	-2.3542	0.0052312
comp114849_c0_seq2	0	17.0467	1116	Inf	Inf	0.00328038
comp114879_c0_seq1	0	8.65921	1255	Inf	Inf	1.51168e-05
comp114893_c0_seq1	0.738555	40.8651	604	70.7485	6.14463	0.0107928
comp114967_c1_seq36	8.35276	0	1982	0	-Inf	0.0201114
comp115053_c1_seq4	0	29.5411	656	Inf	Inf	8.46843e-05
comp115141_c0_seq1	1.09495	31.162	879	37.691	5.23615	0.0101059
comp115173_c0_seq2	41.7826	0.0592387	2003	0.001806	-9.11298	0.000641607
comp115213_c0_seq1	0.346374	24.0213	947	80.7923	6.33615	2.78496e-07
comp115213_c2_seq1	0.656239	18.2299	2336	35.0384	5.13086	1.38855e-07
comp115247_c0_seq1	0.303505	7.32575	2012	25.2707	4.65939	0.000883513
comp115263_c3_seq1	280.499	26.3375	431	0.126558	-2.98213	0.000128922
comp115270_c0_seq1	29.3596	0	411	0	-Inf	4.94862e-05
comp115278_c1_seq13	1.32536	10.2303	2187	8.2642	3.04687	0.0130547
comp115311_c0_seq2	15.8067	0	1248	0	-Inf	8.11037e-08
comp115399_c1_seq1	0.102636	72.0732	837	938.873	9.87479	2.10539e-17
comp115403_c0_seq1	0.0732982	88.5204	1193	1638.78	10.6784	2.20077e-19
comp115439_c0_seq1	3.2534	340.572	2756	136.518	7.09295	2.51975e-11
comp115529_c0_seq1	0.1645	61.1876	812	637.093	9.31536	4.5909e-15
comp115708_c0_seq3	0.0981569	27.8872	1357	472.42	8.88393	5.04619e-08
comp115841_c3_seq6	0	201.475	501	Inf	Inf	9.58841e-18
comp115863_c1_seq2	2.92643	1420.58	664	655.166	9.35572	1.1888e-23
comp115940_c0_seq2	10.67	1345.57	1169	151.417	7.24238	2.57218e-07
comp115968_c0_seq3	2.54871	42.29	2147	22.2833	4.47789	1.64996e-07
comp116054_c1_seq21	14.8609	51.657	5214	4.03475	2.01248	0.0480763
comp116073_c1_seq1	0.421101	20.4393	543	43.693	5.44933	0.000791987
comp116084_c0_seq3	13.1843	1.0723	1869	0.102135	-3.29144	0.0279991
comp116100_c0_seq1	0	9.5572	666	Inf	Inf	0.00333598
comp116121_c0_seq2	3.9385	26.8837	1363	6.98781	2.80484	0.00449565
comp116157_c1_seq2	70.348	10.7992	700	0.183781	-2.44394	0.0466276
comp116171_c0_seq1	4.75109	27.5316	891	6.7935	2.76415	0.0463915
comp116273_c0_seq7	0.0716221	16.7062	1042	444.899	8.79733	1.13494e-07
comp116289_c0_seq3	0.22349	34.249	1076	199.511	7.64033	3.13793e-08
comp116310_c1_seq4	0	13.2565	456	Inf	Inf	0.00583961
comp116439_c0_seq4	20.3547	0	595	0	-Inf	3.46359e-05
comp116487_c0_seq1	0.234116	34.1189	431	187.223	7.54861	5.05679e-06
comp116487_c1_seq1	0.471613	116.339	1299	350.675	8.45399	3.34237e-20
comp116545_c0_seq1	0.616931	123.024	1750	254.069	7.98908	2.67992e-12
comp116571_c0_seq1	175.849	18.3634	2422	0.120318	-3.05507	0.000985762
comp116581_c2_seq2	0.34493	7.44219	1740	22.3506	4.48224	0.00257087
comp116614_c0_seq11	6.07187	30.8338	1870	6.49565	2.69947	0.0157229
comp116627_c1_seq3	11.3959	0.677725	1774	0.0724075	-3.78772	0.0074223
comp116632_c0_seq5	0.2005	5.58101	1429	36.0105	5.17035	0.0306793
comp116697_c0_seq1	1.1225	570.473	1462	644.038	9.331	1.58835e-16
comp116755_c0_seq2	0.784414	7.04908	2290	9.31909	3.22019	0.0260639
comp116780_c0_seq1	0.154521	18.5253	1351	108.317	6.75912	1.27519e-08
comp116835_c0_seq1	212.181	0	911	0	-Inf	2.06057e-26
comp116877_c0_seq3	1.98895	27.1996	1403	15.0365	3.9104	0.00110883
comp116889_c1_seq16	0.176545	5.27013	1424	35.5395	5.15135	0.0329899
comp116964_c0_seq1	0.209475	9.56747	663	49.9008	5.64099	0.0329899
comp117140_c1_seq2	0	2.89714	1939	Inf	Inf	0.0110621
comp117154_c0_seq4	2.25187	64.1399	1518	35.7852	5.16129	4.11491e-10
comp117278_c0_seq1	40.795	149.979	1911	4.8033	2.26403	0.0387746
comp117358_c0_seq2	80.4739	0	528	0	-Inf	1.5343e-13
comp117418_c0_seq1	0.0627966	4.99688	3600	86.2136	6.42984	2.24016e-06
comp117425_c0_seq2	6.60568	37.5234	1906	6.56006	2.71371	0.0037287
comp117474_c0_seq2	16.9504	0	1140	0	-Inf	6.95811e-08
comp117542_c0_seq1	0.0508055	9.12004	1161	270.298	8.07841	9.69222e-05
comp117549_c1_seq1	0.325434	147.029	2243	642.567	9.3277	1.90522e-25
comp117555_c0_seq6	0.544097	20.4632	2002	44.644	5.48039	2.89409e-08
comp117589_c0_seq1	0.751143	222.587	1383	399.93	8.6436	1.15813e-23
comp117679_c2_seq19	1.62848	15.5918	1946	12.0918	3.59596	0.00149163
comp117782_c0_seq1	0.169331	106.211	2347	763.308	9.57612	1.90522e-25
comp117788_c0_seq1	1.88914	879.582	781	582.971	9.18728	7.82491e-13
comp117889_c11_seq1	0	605.045	536	Inf	Inf	1.91238e-31
comp117925_c0_seq1	1.31254	320.263	3514	273.914	8.09758	5.86994e-05
comp117984_c0_seq2	26.6953	114.8	1483	5.88074	2.556	0.0157229
comp118019_c1_seq1	0	14.2038	469	Inf	Inf	0.00311211
comp118035_c0_seq2	0	10.5585	619	Inf	Inf	0.002617
comp118155_c0_seq1	0.155306	68.4222	2432	543.976	9.0874	2.45267e-08
comp118186_c0_seq2	6.08143	42.442	1179	7.41915	2.89125	0.00150251
comp118193_c0_seq13	38.0909	1.85032	1044	0.0582758	-4.10096	6.67777e-05
comp118231_c1_seq3	50.9853	0	565	0	-Inf	1.1104e-10
comp118266_c0_seq1	146.334	0	666	0	-Inf	1.70565e-09
comp118268_c0_seq1	8.49839	47.4042	6347	6.69294	2.74264	0.026328
comp118279_c0_seq12	5.23863	0.0396664	1886	0.00688975	-7.18133	0.0235915
comp118340_c0_seq12	24.3136	0.592376	3844	0.0321672	-4.95827	0.00237694
comp118412_c0_seq6	0.034749	2.73066	2676	93.2714	6.54336	0.0107138
comp118468_c0_seq2	3.07445	71.9782	649	29.9161	4.90285	0.00132576
comp118471_c0_seq1	12.1877	0.0314486	1593	0.00314452	-8.31294	4.0769e-07
comp118504_c1_seq2	21.9194	162.814	1283	8.34132	3.06028	4.75415e-05
comp118547_c0_seq3	0.740797	25.3498	1342	45.2632	5.50027	0.0147455
comp118584_c0_seq5	0.380954	48.9838	398	172.434	7.4299	0.000565379
comp118617_c0_seq1	0.196457	44.911	2032	248.431	7.9567	1.5276e-16
comp118627_c1_seq11	2.21206	10.95	9798	5.91456	2.56427	0.0425501
comp118631_c0_seq1	0.721288	93.3938	829	142.012	7.14987	5.79082e-15
comp118699_c0_seq2	2.55511	621.604	578	327.017	8.35322	5.2926e-23
comp118706_c0_seq7	0.624459	27.966	2383	57.4991	5.84547	2.64135e-09
comp118855_c0_seq4	0.515982	6.17803	2290	14.7239	3.88009	0.0184705
comp118870_c0_seq5	3.23156	37.1884	3461	15.3637	3.94146	2.24472e-06
comp118870_c2_seq1	0.0808243	50.078	813	1022.01	9.9972	7.05683e-14
comp118965_c0_seq2	0.920687	6.47074	3766	8.5352	3.09342	0.0346645
comp119005_c0_seq2	0.266836	126.546	1115	719.792	9.49144	5.46345e-22
comp119037_c0_seq1	0	10.0007	2083	Inf	Inf	0.00591863
comp119102_c1_seq4	19.2863	79.2887	2368	4.23142	2.08114	0.0137489
comp119153_c0_seq1	584.178	0	403	0	-Inf	1.04819e-15
comp119161_c0_seq8	14.1852	81.1263	16614	6.55562	2.71273	0.00823911
comp119196_c0_seq2	0.066525	3.62714	2247	47.8637	5.58086	0.00937826
comp119217_c2_seq1	14.4094	0	827	0	-Inf	4.71458e-05
comp119225_c2_seq1	12.9757	0	692	0	-Inf	0.022586
comp119233_c0_seq1	5.21444	1948.74	729	498.706	8.96205	2.16838e-27
comp119246_c0_seq1	0.080868	9.32142	3808	150.09	7.22968	1.98714e-10
comp119249_c1_seq2	114.933	0	525	0	-Inf	1.16655e-16
comp119373_c0_seq1	0.217968	8.35193	1689	48.5054	5.60007	0.00252029
comp119409_c0_seq11	3.95423	27.4534	1024	6.99458	2.80624	0.0099226
comp119449_c0_seq13	2.6308	0.0347805	7052	0.0149383	-6.06484	3.55768e-05
comp119471_c0_seq1	8.02079	57.5728	2048	8.56253	3.09804	0.035305
comp119537_c0_seq1	1.37237	11.6308	1906	9.01954	3.17305	0.00937826
comp119548_c2_seq1	57.4403	0.0568495	1092	0.00120275	-9.69945	4.77264e-16
comp119574_c0_seq1	1.75192	28.707	581	17.688	4.1447	0.0488336
comp119760_c0_seq4	0.183824	89.1603	2365	618.406	9.27241	9.1142e-24
comp119830_c0_seq1	0.686962	20.7559	489	43.8236	5.45363	0.00570065
comp119868_c0_seq2	0.105722	34.7272	983	433.463	8.75976	5.69825e-12
comp119965_c0_seq1	24.9877	2.54096	1283	0.113677	-3.13699	0.0128328
comp119989_c3_seq21	32.3019	117.394	3535	4.49217	2.16741	0.0337281
comp120004_c0_seq3	4.69996	0.229135	4796	0.0612211	-4.02983	0.00236736
comp120064_c0_seq3	0.244589	11.0022	613	57.5516	5.84678	0.0391424
comp120087_c0_seq2	1.49956	31.4005	2731	24.7281	4.62808	0.00101534
comp120130_c2_seq1	6.94659	0	2190	0	-Inf	0.000869202
comp120185_c1_seq3	0	25.5659	709	Inf	Inf	0.00170581
comp120189_c0_seq1	0	203.279	411	Inf	Inf	2.69195e-21
comp120192_c0_seq1	19.7926	0.502584	506	0.0264287	-5.24175	0.0220278
comp120276_c1_seq1	14.2285	68.7912	2101	5.74765	2.52297	0.00497471
comp120344_c0_seq1	0	18.4706	1541	Inf	Inf	3.65447e-12
comp120429_c0_seq1	7.60597	0	934	0	-Inf	0.0284449
comp120565_c0_seq2	0.104862	24.0756	3155	250.48	7.96855	1.64786e-16
comp120573_c0_seq1	17.5847	0	459	0	-Inf	0.00425797
comp120584_c2_seq3	15.4719	0	557	0	-Inf	0.00182799
comp120607_c0_seq2	1.51503	326.959	785	279.769	8.12809	1.67662e-21
comp120651_c0_seq1	0	5.51507	851	Inf	Inf	0.0425501
comp120700_c0_seq1	46.4854	0	789	0	-Inf	2.06235e-12
comp120701_c2_seq3	2.67007	16.5227	5101	7.24081	2.85615	0.0445928
comp120735_c0_seq1	1.94497	32.0991	2661	17.8411	4.15713	1.43939e-06
comp120810_c0_seq1	6.74756	38.3296	884	6.39123	2.67609	0.0430874
comp120821_c4_seq3	0.382618	10.9403	2634	35.1533	5.13559	1.99944e-06
comp120829_c0_seq1	0	10.5942	723	Inf	Inf	0.000754501
comp121003_c0_seq8	0.107063	35.2324	1480	426.557	8.73659	0.00731688
comp121065_c0_seq3	0.0945382	7.32999	1044	99.8425	6.64158	0.00650366
comp121095_c8_seq1	0	170.899	559	Inf	Inf	0.000230311
comp121145_c2_seq2	3.79333	25.9893	2098	8.60369	3.10496	0.00211291
comp121167_c6_seq1	6.36481	0.0974451	1646	0.0170378	-5.87511	0.00682739
comp121239_c0_seq1	0.282667	9.34923	1513	34.0456	5.0894	0.000283546
comp121267_c0_seq5	17.5679	0	702	0	-Inf	4.73474e-05
comp121290_c0_seq1	25.2583	1.86536	706	0.0970213	-3.36556	0.0372879
comp121333_c4_seq2	8.92928	41.2546	2294	5.39556	2.43177	0.0119521
comp121341_c0_seq4	0.144257	6.55329	2169	65.9642	6.04361	8.46843e-05
comp121412_c1_seq1	2.55627	71.1741	680	34.537	5.11007	5.41159e-08
comp121415_c0_seq1	3.30233	0	1954	0	-Inf	0.0229321
comp121448_c0_seq1	0.40089	60.5957	1475	181.734	7.50569	4.49169e-06
comp121469_c0_seq4	0.154373	24.962	1376	244.421	7.93322	1.73832e-11
comp121495_c0_seq4	0.0632936	3.5283	1867	82.9686	6.37449	0.0268837
comp121516_c1_seq1	0.761527	501.628	598	898.014	9.81059	2.5022e-26
comp121531_c0_seq1	0.937033	382.443	1522	572.606	9.1614	4.37394e-26
comp121569_c1_seq1	1.01434	23.3698	898	25.234	4.6573	9.52601e-05
comp121586_c2_seq2	3.0555	1694.33	932	760.442	9.57069	2.96593e-29
comp121619_c0_seq1	19.4965	0	967	0	-Inf	9.67232e-06
comp121783_c1_seq4	2.01548	1154.39	1688	742.777	9.53679	7.60795e-05
comp121812_c2_seq2	7.2748	119.977	441	21.9136	4.45375	2.18526e-06
comp121882_c2_seq11	9.83831	480.561	809	55.3802	5.7913	2.44775e-11
comp121986_c0_seq2	10.5397	0.0685298	795	0.00742084	-7.0742	0.0076548
comp122008_c0_seq1	0.921338	14.3428	4123	19.0562	4.25219	0.000997946
comp122018_c0_seq1	0.0347371	25.1766	2144	1365.99	10.4157	1.83766e-16
comp122021_c0_seq5	0.728041	15.7066	4594	24.749	4.6293	2.49211e-08
comp122081_c0_seq15	0.885337	8.28617	3393	11.6695	3.54467	0.002617
comp122082_c1_seq1	0.538896	26.0487	554	46.4398	5.53729	0.0001502
comp122173_c2_seq1	24.7401	0	312	0	-Inf	0.00425797
comp122193_c0_seq1	2.46055	13.7439	3775	6.52532	2.70605	0.00936145
comp122264_c0_seq1	0.0447469	20.9287	1788	970.916	9.9232	1.71251e-13
comp122322_c0_seq1	1.61453	665.65	1326	521.363	9.02614	8.61752e-08
comp122327_c0_seq2	1.34242	408.611	820	354.353	8.46904	1.1355e-14
comp122328_c0_seq38	5.89695	0.0396386	2212	0.0100502	-6.63663	0.000401617
comp122384_c1_seq1	96.4839	0	417	0	-Inf	1.86787e-10
comp122419_c2_seq1	2.29549	480.594	1298	284.775	8.15368	1.62265e-23
comp122447_c0_seq1	0.0832873	36.7295	887	831.979	9.7004	2.67992e-12
comp122482_c0_seq4	5.09697	0	2325	0	-Inf	0.00456675
comp122615_c0_seq1	0.00924259	4.83401	4816	578.686	9.17664	5.70279e-06
comp122628_c0_seq1	0.44991	31.0103	1191	94.4241	6.56108	7.30586e-10
comp122647_c1_seq4	0.606146	110.058	1017	188.961	7.56195	4.07936e-18
comp122656_c0_seq2	0.830988	44.623	388	73.7455	6.20448	1.50252e-05
comp122656_c1_seq1	0.780629	182.781	757	296.069	8.20979	9.97228e-15
comp122705_c2_seq1	0	14.374	329	Inf	Inf	0.0337278
comp122705_c3_seq2	26.4863	10705.3	524	529.397	9.04821	1.85875e-22
comp122722_c1_seq4	2.70612	22.3719	1253	10.5686	3.40171	0.00535941
comp122727_c0_seq33	0.686937	30.0668	2201	50.7448	5.66519	9.50764e-06
comp122768_c0_seq3	80.1621	8.25708	2899	0.121677	-3.03887	0.000106353
comp122802_c3_seq2	19.4379	0.764618	913	0.0501873	-4.31653	0.00903021
comp122830_c0_seq1	0.0745349	10.2401	2708	173.261	7.4368	3.96808e-07
comp122999_c1_seq6	5.87373	52.3174	1003	10.4684	3.38797	0.0339172
comp123010_c0_seq3	1.7637	32.2132	1520	17.57	4.13504	7.55342e-07
comp123050_c1_seq1	0.906282	18.6269	2206	19.5175	4.2867	9.82241e-07
comp123115_c2_seq4	14.3738	77.2782	2869	5.58107	2.48054	0.00092382
comp123155_c0_seq2	3.49884	1576.14	1645	592.995	9.21188	9.20538e-29
comp123155_c3_seq1	1.55719	926.848	386	797.732	9.63976	1.62982e-15
comp123186_c1_seq4	9.53232	499.646	355	67.3069	6.07268	3.83248e-14
comp123191_c0_seq3	0.0686064	16.5116	5446	300.799	8.23265	1.92269e-17
comp123211_c0_seq3	16.0415	0.165282	810	0.0125047	-6.32138	0.000468836
comp123234_c0_seq1	2.26396	823.371	1105	473.638	8.88764	2.21746e-13
comp123320_c0_seq1	0.89827	201.022	1845	294.554	8.20239	9.65632e-23
comp123326_c2_seq1	0	105.023	685	Inf	Inf	2.7029e-05
comp123350_c0_seq2	1.18717	8.5213	6346	9.158	3.19503	0.00158314
comp123350_c1_seq1	2.3767	50.3732	1291	28.0813	4.81154	8.44746e-08
comp123360_c0_seq1	7.12693	0	1206	0	-Inf	0.00187673
comp123405_c0_seq4	5.08859	2544.55	1175	658.352	9.36272	1.72847e-27
comp123405_c1_seq2	1.14976	932.756	680	1077.63	10.0737	3.71893e-08
comp123413_c2_seq2	27.811	2242.87	2336	102.373	6.6777	9.16361e-15
comp123449_c0_seq1	6.10271	30.5658	2075	6.92467	2.79175	0.033936
comp123466_c6_seq1	0	21.0854	356	Inf	Inf	0.00089073
comp123557_c0_seq3	4.00886	98.6055	1429	31.7281	4.98769	3.63671e-10
comp123586_c0_seq1	1.27349	11.2825	1360	11.408	3.51197	0.0400794
comp123665_c0_seq8	10.6516	83.1081	3651	8.44021	3.07728	1.66317e-05
comp123707_c6_seq2	4.29453	15.8825	14504	4.49014	2.16676	0.0350285
comp123714_c1_seq8	3.95259	74.1377	1118	22.6313	4.50025	7.77366e-05
comp123748_c2_seq11	28.4967	0	1075	0	-Inf	4.86605e-11
comp123794_c0_seq2	0.291522	156.009	2309	719.722	9.4913	2.66645e-26
comp123856_c0_seq2	0.166619	47.4777	7124	379.939	8.56962	3.03243e-10
comp123864_c1_seq1	2.65058	18.2765	4163	7.46189	2.89954	0.000541791
comp123881_c0_seq3	1.24159	11.4783	10210	10.8393	3.43819	1.75661e-05
comp123889_c0_seq1	44.1022	0.213714	1241	0.00573266	-7.44658	0.000346818
comp123896_c0_seq5	10.3626	44.4312	3313	4.62541	2.20958	0.0293975
comp123922_c1_seq1	11.5294	53.9853	3662	6.60243	2.723	0.00715826
comp123939_c0_seq1	3.68194	22.2071	2896	7.1506	2.83806	0.00314837
comp123940_c3_seq1	1.01045	39.1198	387	39.3227	5.29729	8.30814e-05
comp123942_c0_seq1	2.51955	871.367	1555	451.209	8.81765	3.18064e-22
comp123953_c0_seq2	1.01849	8.51183	6351	9.61739	3.26565	0.000396006
comp123974_c0_seq1	0.54797	41.2009	6805	90.452	6.49908	7.24419e-11
comp123980_c0_seq2	1.14781	17.6061	5531	20.2994	4.34337	7.06721e-05
comp124003_c1_seq3	5.6135	2124.07	1242	499.594	8.96461	4.37394e-26
comp124044_c0_seq1	0.592525	96.9354	6745	215.881	7.75409	6.12884e-22
comp124076_c0_seq1	0.194332	9.39567	6098	64.0988	6.00223	1.65814e-10
comp124084_c1_seq1	17.0837	249.638	2708	18.256	4.1903	7.69942e-09
comp124088_c0_seq1	32.1696	0	805	0	-Inf	7.92646e-10
comp124152_c0_seq1	1037.86	0.70419	515	0.000807461	-10.2743	0.00610407
comp124206_c0_seq1	3.46014	34.7136	937	11.859	3.56791	0.00185281
comp124208_c0_seq1	0.405251	17.1943	533	45.9941	5.52338	0.00482093
comp124227_c0_seq1	338.565	10.1214	314	0.0326154	-4.9383	2.24234e-09
comp124342_c0_seq1	0.579666	25.0721	364	49.6514	5.63376	0.0024884
comp124373_c0_seq1	0.443739	14.1478	573	33.2358	5.05467	0.0456905
comp124375_c0_seq1	81.5535	1.17894	360	0.0188554	-5.72888	4.45239e-07
comp124388_c0_seq1	34.2365	0	452	0	-Inf	2.10163e-06
comp124434_c0_seq1	3.30293	63.3335	590	19.1473	4.25907	2.89544e-06
comp124527_c0_seq1	48.3086	0	657	0	-Inf	1.89643e-11
comp124528_c0_seq1	44.3003	1.20814	750	0.0345801	-4.85391	4.66831e-06
comp124586_c0_seq1	37.5582	0	342	0	-Inf	0.000524263
comp124757_c0_seq1	13.4054	0.156325	950	0.0176214	-5.82653	0.000809782
comp124844_c0_seq1	19.1883	0	466	0	-Inf	0.000935401
comp124934_c0_seq1	13.2928	0	686	0	-Inf	0.00231145
comp126716_c0_seq1	0	11.2325	548	Inf	Inf	0.00557212
comp16269_c0_seq1	0	8.81418	592	Inf	Inf	0.0186464
comp17357_c0_seq1	11.7616	0	774	0	-Inf	0.000772464
comp17418_c0_seq1	15.3952	0	1494	0	-Inf	3.74184e-09
comp23671_c0_seq1	46.3187	0	1199	0	-Inf	5.30462e-16
comp24396_c0_seq1	0	128.109	354	Inf	Inf	0.000365049
comp24606_c0_seq1	95.8064	0	401	0	-Inf	5.58228e-13
comp24682_c0_seq1	287.524	52.0422	330	0.205897	-2.28001	0.0488336
comp25325_c0_seq1	337.109	0.152642	680	0.000739797	-10.4006	0.015113
comp26393_c1_seq1	19.1073	0	1046	0	-Inf	0.0230409
comp27005_c0_seq1	96.6005	0	650	0	-Inf	6.60987e-17
comp27192_c0_seq1	19.3514	0	1041	0	-Inf	5.63917e-08
comp27404_c0_seq1	44.1491	0	1022	0	-Inf	3.65414e-14
comp27416_c0_seq2	12.505	0	605	0	-Inf	0.00586235
comp28213_c0_seq1	14.1966	137.461	887	10.785	3.43095	0.000722457
comp31008_c0_seq1	29.233	0	489	0	-Inf	9.17367e-06
comp37320_c0_seq1	78.231	0	689	0	-Inf	1.1914e-15
comp39338_c0_seq1	0	9.01305	518	Inf	Inf	0.0429129
comp48297_c0_seq1	17.1605	0	367	0	-Inf	0.02008
comp53102_c0_seq1	17.9949	0	370	0	-Inf	0.0134443
comp56232_c0_seq1	4.45926	0	1579	0	-Inf	0.00794529
comp59422_c0_seq1	28.0144	0	1858	0	-Inf	1.04547e-09
comp59514_c0_seq1	0	90.6445	302	Inf	Inf	7.84772e-12
comp59739_c0_seq1	33.6142	0	829	0	-Inf	2.48618e-05
comp59888_c0_seq1	16.6609	0	678	0	-Inf	7.25507e-05
comp60095_c0_seq1	14.5075	0	799	0	-Inf	6.53698e-05
comp60375_c0_seq1	148.823	0	419	0	-Inf	5.47465e-12
comp60432_c0_seq1	304.829	0	449	0	-Inf	1.05797e-23
comp60581_c0_seq1	129.807	0.17806	500	0.0019264	-9.01988	1.4852e-15
comp60625_c0_seq1	1.75571	929.93	545	634.307	9.30904	4.00696e-22
comp60627_c0_seq1	134.896	662.332	1366	5.78301	2.53182	0.00156429
comp60714_c0_seq1	1643.39	0.992597	469	0.000725623	-10.4285	0.0178499
comp60779_c0_seq1	1.17094	22.4593	700	20.6253	4.36634	0.0258165
comp60806_c0_seq1	1.0582	221.88	1111	259.882	8.02171	6.58908e-18
comp60858_c0_seq1	5.4358	60.5453	1195	12.265	3.61647	0.0458553
comp60860_c0_seq1	41.9441	164.935	1043	4.36402	2.12566	0.0210601
comp60872_c0_seq1	85.1874	0	440	0	-Inf	7.8915e-13
comp61092_c0_seq1	45.0811	0	783	0	-Inf	3.6748e-12
comp61140_c0_seq1	41.3709	0.0601421	1094	0.00168853	-9.21002	2.74389e-13
comp61264_c0_seq1	4.04448	70.9235	498	20.3224	4.345	1.01732e-05
comp61311_c0_seq1	29.8539	1.94114	1246	0.0780052	-3.68029	0.000814982
comp61332_c0_seq1	0	26.5719	1131	Inf	Inf	0.00456675
comp61532_c0_seq1	23.2903	0	310	0	-Inf	0.0087933
comp61889_c0_seq2	12.1751	0	481	0	-Inf	0.0449505
comp62535_c0_seq1	0	19.0754	361	Inf	Inf	0.00173419
comp62658_c0_seq1	12.9038	0	943	0	-Inf	3.25167e-05
comp62665_c0_seq1	21.0261	0	504	0	-Inf	0.000221548
comp62737_c0_seq1	0	19.9715	419	Inf	Inf	0.000311897
comp62861_c0_seq1	38.0342	0.53792	353	0.0182477	-5.77614	0.00176333
comp62991_c0_seq1	14.9479	0	644	0	-Inf	0.000638643
comp63010_c0_seq1	0	10.6943	778	Inf	Inf	0.00036154
comp63279_c0_seq1	11.9262	0	1194	0	-Inf	5.41758e-06
comp63723_c0_seq1	10.6738	0	838	0	-Inf	0.00106185
comp64194_c1_seq1	17.3875	0	470	0	-Inf	0.00315385
comp76404_c0_seq1	9.30294	101.873	2248	13.3058	3.73399	8.14348e-07
comp76526_c0_seq1	2.77623	35.798	314	14.7193	3.87964	0.0391424
comp76687_c0_seq1	410.591	0	562	0	-Inf	1.07875e-27
comp76740_c0_seq1	15.6749	0	523	0	-Inf	0.00564218
comp76811_c0_seq1	2.64395	36.5351	2132	14.8308	3.89053	9.85893e-07
comp77176_c0_seq1	17.7454	0	404	0	-Inf	0.00671936
comp77260_c0_seq1	338.28	0	586	0	-Inf	1.27577e-26
comp77666_c0_seq1	38.9231	0	644	0	-Inf	8.65774e-10
comp77774_c0_seq1	0.0652896	18.1837	1402	317.226	8.30937	3.48955e-06
comp77812_c0_seq1	30.0343	0	370	0	-Inf	0.000100008
comp78044_c0_seq1	71.9988	0.113518	500	0.00176563	-9.14561	2.13718e-11
comp78135_c0_seq1	56.1035	0	814	0	-Inf	3.28994e-14
comp78267_c0_seq1	38.1629	0	767	0	-Inf	7.96556e-11
comp78329_c0_seq1	34.9847	0	594	0	-Inf	2.26837e-08
comp78515_c0_seq1	0.0254845	42.7651	2022	2195.25	11.1002	1.63452e-20
comp78515_c1_seq1	0.211976	42.1669	841	295.292	8.206	8.24203e-08
comp78548_c0_seq1	5.31439	34.7581	3334	7.58857	2.92383	0.000467892
comp78653_c0_seq1	35.6408	0	448	0	-Inf	1.84456e-06
comp78692_c0_seq1	49.2423	0	771	0	-Inf	7.82491e-13
comp78847_c0_seq1	0	50.955	356	Inf	Inf	6.72854e-09
comp79027_c0_seq1	51.2149	0	455	0	-Inf	1.67173e-05
comp79063_c0_seq1	32.2048	0	945	0	-Inf	5.59255e-11
comp79222_c0_seq1	131.973	0	368	0	-Inf	0.0152168
comp79305_c0_seq1	10.4232	0	1468	0	-Inf	2.32872e-06
comp79974_c0_seq1	9.13383	0	937	0	-Inf	0.00174579
comp80587_c0_seq1	0.226673	109.717	1284	628.257	9.29521	3.37636e-14
comp82173_c0_seq1	3.48516	0	1655	0	-Inf	0.0387746
comp83013_c0_seq1	5.67289	0	1041	0	-Inf	0.030256
comp83313_c0_seq1	31.3985	0	415	0	-Inf	0.0282208
comp86243_c0_seq1	15.8272	0	367	0	-Inf	0.0485739
comp87055_c0_seq1	45.2256	276.422	1790	7.13154	2.83421	0.000201733
comp87395_c0_seq1	9.72161	0	671	0	-Inf	0.0132893
comp88015_c0_seq1	12.7414	0	812	0	-Inf	0.00109622
comp88205_c0_seq1	0.679137	208.826	538	432.699	8.75722	1.06215e-19
comp88340_c0_seq2	37.0537	0.990276	303	0.0290242	-5.1066	0.0130547
comp88395_c0_seq1	25.3165	0	453	0	-Inf	8.1236e-05
comp88454_c0_seq1	117.778	0	385	0	-Inf	5.0957e-09
comp88454_c1_seq1	35.9313	0	453	0	-Inf	7.79243e-07
comp88615_c0_seq1	19.8069	0	580	0	-Inf	7.68604e-05
comp88628_c0_seq1	0	9.4612	525	Inf	Inf	0.0306085
comp88740_c0_seq1	16.1756	0	1277	0	-Inf	2.0127e-08
comp89947_c0_seq2	28.3823	0	906	0	-Inf	7.34328e-10
comp90041_c0_seq1	30.5483	2.44138	589	0.0864337	-3.53226	0.0406779
comp90044_c1_seq1	0.487343	38.6086	581	99.6358	6.63859	1.37265e-05
comp90086_c0_seq1	0	70.9592	450	Inf	Inf	4.78323e-11
comp90211_c0_seq1	1.80477	919.732	587	651.95	9.34862	1.7311e-25
comp90231_c0_seq1	0.294825	115.053	357	507.606	8.98757	0.000240467
comp90286_c0_seq1	22.2795	0	513	0	-Inf	8.86475e-05
comp90391_c0_seq1	14.438	0	1207	0	-Inf	5.09873e-07
comp90789_c0_seq1	54.4094	0	573	0	-Inf	3.89655e-11
comp90813_c1_seq1	47.7303	0	574	0	-Inf	3.5833e-10
comp90938_c0_seq1	0	41.4563	509	Inf	Inf	7.95433e-06
comp91199_c0_seq1	0	43.5201	489	Inf	Inf	6.00437e-10
comp91223_c0_seq1	0	34.8766	865	Inf	Inf	9.07819e-09
comp91764_c0_seq1	52.3646	0	664	0	-Inf	2.98936e-12
comp91851_c0_seq1	46.381	0	691	0	-Inf	1.59731e-11
comp91944_c0_seq1	40.5358	0.144641	563	0.00360422	-8.1161	0.000748919
comp92259_c0_seq1	21.5805	0	698	0	-Inf	2.57658e-06
comp92432_c0_seq2	254.045	2690.01	628	10.8822	3.44389	0.00506994
comp92558_c0_seq1	43.6811	0	647	0	-Inf	1.62123e-10
comp93069_c0_seq1	71.0502	0	785	0	-Inf	4.69635e-16
comp94070_c0_seq1	0	9.40521	618	Inf	Inf	0.00776979
comp94149_c0_seq1	0.231431	18.5314	443	64.5049	6.01134	0.0038563
comp94348_c0_seq1	0	7.74049	858	Inf	Inf	0.00257834
comp94465_c0_seq1	0.520977	44.7996	340	127.329	6.99242	9.59954e-06
comp94965_c0_seq1	0.763158	17.956	1718	24.3862	4.60799	0.00324605
comp95425_c0_seq2	0.0745088	24.1688	2198	371.394	8.53681	5.67224e-15
comp95555_c0_seq1	0	8.63657	949	Inf	Inf	0.000411058
comp95605_c0_seq1	0	83.635	1269	Inf	Inf	0.000712579
comp95656_c0_seq2	0	15.8533	368	Inf	Inf	0.00656439
comp95919_c0_seq1	1.51518	9.45493	3715	6.86131	2.77849	0.0235915
comp96354_c0_seq1	0	12.9632	674	Inf	Inf	0.000198768
comp96509_c0_seq1	37.7076	0	627	0	-Inf	8.50891e-07
comp96635_c0_seq1	20.0017	0	780	0	-Inf	1.99944e-06
comp97014_c0_seq1	0.119219	31.6424	651	529.934	9.04967	7.33107e-09
comp97015_c0_seq1	3.53119	36.0014	570	12.0314	3.58874	0.00531197
comp97107_c0_seq1	0	10.9435	750	Inf	Inf	0.000296434
comp97244_c2_seq1	10.8005	72.9657	513	7.88052	2.97829	0.00618165
comp97654_c0_seq1	0.831786	13.0288	780	17.705	4.14609	0.0391424
comp97720_c0_seq1	13.8637	0	461	0	-Inf	0.0264954
comp97805_c0_seq1	17.1185	74.8446	1888	4.91694	2.29776	0.0105437
comp97878_c0_seq1	0.381863	37.0907	1340	131.192	7.03553	5.09065e-12
comp97945_c0_seq1	20.1483	2.55565	1700	0.156313	-2.67749	0.0391424
comp98105_c0_seq1	24.5278	0	937	0	-Inf	5.86732e-09
comp98410_c0_seq1	14.6651	0	558	0	-Inf	0.00195629
comp98726_c0_seq1	0	10.0883	559	Inf	Inf	0.00987345
comp98896_c0_seq1	2.45271	22.8246	824	10.648	3.41252	0.013541
comp99038_c0_seq1	0.672855	76.3231	861	135.882	7.08621	1.28313e-13
comp99108_c1_seq1	5.07495	42.2241	1204	9.79852	3.29256	0.000641607
comp99575_c0_seq1	0.213468	13.9735	793	60.0293	5.90759	0.000347317
comp99838_c0_seq2	13.6305	0.212415	752	0.0134404	-6.21728	0.00335571
comp99957_c2_seq1	41.6231	0	321	0	-Inf	1.82605e-05
comp99963_c0_seq1	102.457	0	866	0	-Inf	6.27757e-20
				0.142823		0.0496641
				0		4.57e-08
				0		2.75e-23
				Inf		0.0414998
